# Supplementary material for: CETP and APOA2 polymorphisms are associated with weight loss and healthy eating behavior changes in response to digital lifestyle modifications
Source: Sci Rep. 2023 Dec 7;13:21615. doi: 10.1038/s41598-023-48823-w (PMC10703771; doi:10.1038/s41598-023-48823-w)
Supplement: Supplementary file 1 — Supplementary Table 1. [file 41598_2023_48823_MOESM1_ESM.xlsx]

## Sheet: Sheet1
Supplementary Table 1.		Associaiton between additional SNPs and changes in clinical outcomes
SNP	Phenotype classification	Phenotype	Period	P-value	Beta
rs1042713	Eating behavioral change	Buffet Intake_kcal_change	at 8 weeks	0.047	0.342
		Post_Buffet Food Intake_High Palatable Food_kcal	at 8 weeks	0.004	0.484
		Post_Buffet Food Intake_High Palatable Food_kcal	at 8 weeks	0.003	0.502
		Post_Carbs_kcal	at 8 weeks	0.037	0.36
		Post_Fat_CalR	at 8 weeks	0.002	0.512
		Post_Fat_kcal	at 8 weeks	0	0.623
		Post_Saturatedfat	at 8 weeks	0.001	0.55
		Post_Sodium	at 8 weeks	0.003	0.498
rs1042714	Biological change	GGT_differ	at 8 weeks	0.00804	-0.447003
		Insulin_differ	at 8 weeks	0.049877	0.338959
rs10487505	Eating behavioral change	Post_Protein_CalR	at 8 weeks	0.038	-0.364
		Post_Protein_kcal	at 8 weeks	0.015	-0.414
	Psychological change	TAI_differ	at 24 weeks	0.038	-0.325227
rs1051168	Anthropometric change	BMI_change	at 8 weeks	0.005143	0.444787
		FatM_change	at 8 weeks	0.007136	0.429414
		Weight change	at 8 weeks	0.005706	0.439984
	Biological change	ALT_differ	at 8 weeks	0.009582	0.437962
		AST_differ	at 8 weeks	0.036414	0.360152
		Leptin_differ	at 8 weeks	0.017762	0.404146
	Eating behavioral change	Post_BI_LP_g	at 8 weeks	0.047	-0.343
	Psychological change	RSES_differ	at 24 weeks	0.009213	-0.401808
rs10778213	Psychological change	RSES_differ	at 8 weeks	0.014456	0.404318
rs10838738	Biological change	TG_differ	at 8 weeks	0.019657	-0.398264
	Eating behavioral change	Post_Sugar	at 8 weeks	0.031	-0.371
		Sodium change	at 8 weeks	0.043	0.35
rs10937273	Eating behavioral change	Healthy Food Intake_g_Differ	at 8 weeks	0.023	-0.388
	Psychological change	BSQ_differ	at 24 weeks	0.000675	0.509119
		RSES_differ	at 8 weeks	0.040533	0.34305
rs1121980	Eating behavioral change	Healthy Food Diversity Differ	at 8 weeks	0.001	0.54
		Healthy Food Diversity change	at 8 weeks	0.001	0.566
		Healthy Food Intake_g_change	at 8 weeks	0.003	0.498
		Healthy Food Proportion_kcal_Differ	at 8 weeks	0.02	0.396
		Healthy Food Proportion_kcal_change	at 8 weeks	0.044	0.353
		Unhealthy Food Diversity Differ	at 8 weeks	0.029	-0.38
		Unhealthy Food Intake_kcal_change	at 8 weeks	0.035	-0.362
		Unhealthy Food Proportion_kcal_Differ	at 8 weeks	0.02	-0.396
rs1130864	Anthropometric change	BMI_change	at 8 weeks	0.005465	0.441989
		FatM_change	at 24 weeks	0.036889	0.327025
		Weight change	at 8 weeks	0.007504	0.426997
	Biological change	ALT_differ	at 8 weeks	0.005224	0.468248
		AST_differ	at 8 weeks	0.000873	0.544408
	Eating behavioral change	Post_Protein_CalR	at 8 weeks	0.009	0.449
		Post_Sugar	at 8 weeks	0.013	-0.422
rs1137101	Biological change	Glucose_differ	at 8 weeks	0.029904	0.372788
	Eating behavioral change	Buffet Intake_g_change	at 8 weeks	0.047	0.342
		Buffet Intake_kcal_change	at 8 weeks	0.047	0.342
		Fat change	at 8 weeks	0.012	0.426
		Healthy Food Diversity change	at 8 weeks	0.018	0.414
		Healthy Food Intake_kcal_change	at 8 weeks	0.035	0.369
		Post_Sodium	at 8 weeks	0.043	0.349
		Protein change	at 8 weeks	0.003	0.501
		Saturatedfat change	at 8 weeks	0.016	0.41
		Unhealthy Food Diversity change	at 8 weeks	0.023	0.396
		Unhealthy Food Intake_g_change	at 8 weeks	0.004	0.487
rs11642841	Eating behavioral change	Healthy Food Diversity change	at 8 weeks	0.034	0.376
		Healthy Food Proportion_kcal_Differ	at 8 weeks	0.018	0.402
		Unhealthy Food Intake_kcal_change	at 8 weeks	0.035	-0.363
		Unhealthy Food Proportion_kcal_Differ	at 8 weeks	0.018	-0.402
rs11663816	Eating behavioral change	Post_Carbs_CalR	at 8 weeks	0.031	0.376
rs12463617	Anthropometric change	MuscleM_change	at 8 weeks	0.021551	-0.371761
	Psychological change	TAI_differ	at 8 weeks	0.047392	0.32814
rs12772424	Anthropometric change	MuscleM_change	at 24 weeks	0.009636	0.399632
	Eating behavioral change	Fat change	at 8 weeks	0.048	0.341
		Healthy Food Diversity change	at 8 weeks	0.05	0.349
		Saturatedfat change	at 8 weeks	0.049	0.341
rs12999373	Anthropometric change	FatM_change	at 8 weeks	0.033619	0.345507
	Biological change	Leptin_differ	at 8 weeks	0.016059	0.409901
rs13113518	Eating behavioral change	Carb change	at 8 weeks	0.043	0.35
		Post_Fat_CalR	at 8 weeks	0.008	-0.456
		Protein change	at 8 weeks	0.04	0.354
rs1339000	Eating behavioral change	Healthy Food Proportion_kcal_Differ	at 8 weeks	0.01	0.434
		Post_Protein_CalR	at 8 weeks	0.049	0.345
		Unhealthy Food Diversity Differ	at 8 weeks	0.034	-0.37
		Unhealthy Food Proportion_kcal_Differ	at 8 weeks	0.01	-0.434
	Psychological change	KBDI_differ	at 24 weeks	0.016277	-0.373108
rs1421084	Anthropometric change	BMI_change	at 24 weeks	0.048767	0.309723
		Weight change	at 24 weeks	0.038761	0.324021
	Eating behavioral change	Healthy Food Diversity Differ	at 8 weeks	0.027	0.385
		Healthy Food Diversity change	at 8 weeks	0.018	0.414
		Healthy Food Intake_kcal_change	at 8 weeks	0.014	0.423
	Psychological change	RSES_differ	at 24 weeks	0.043907	-0.316337
rs174547	Eating behavioral change	Healthy Food Intake_kcal_change	at 8 weeks	0.024	-0.393
rs17782313	Psychological change	BSQ_differ	at 8 weeks	0.024246	0.374949
rs1799724	Anthropometric change	BMI_change	at 8 weeks	0.015199	-0.391046
		FatM_change	at 8 weeks	0.017551	-0.383231
		MuscleM_change	at 24 weeks	0.039771	-0.322451
		Weight change	at 8 weeks	0.017912	-0.382113
		Weight change	at 24 weeks	0.049642	-0.30859
	Biological change	Leptin_differ	at 8 weeks	0.018821	-0.400798
rs1800588	Anthropometric change	BMI_change	at 24 weeks	0.044944	0.314877
		FatM_change	at 24 weeks	0.049006	0.309412
		Weight change	at 24 weeks	0.024562	0.350723
	Eating behavioral change	DEBQ_RE_Differ	at 8 weeks	0.042	-0.331
		Post_Buffet Food Intake_Low Palatable Food_kcal	at 8 weeks	0.024	-0.388
		Post_Carbs_CalR	at 8 weeks	0.001	-0.544
		Post_DEBQ_RE	at 8 weeks	0.043	-0.339
rs1800774	Biological change	GGT_differ	at 8 weeks	0.045996	-0.344542
rs1800775	Eating behavioral change	Post_Fat_kcal	at 8 weeks	0.024	0.387
		Post_Saturatedfat	at 8 weeks	0.035	0.362
rs1815739	Biological change	Chole_differ	at 8 weeks	0.027665	-0.377658
	Eating behavioral change	Post_Protein_CalR	at 8 weeks	0.048	0.346
rs1864163	Eating behavioral change	Healthy Food Diversity Differ	at 8 weeks	0.029	0.38
		Healthy Food Diversity change	at 8 weeks	0.007	0.467
		Healthy Food Intake_g_change	at 8 weeks	0.01	0.442
rs1942880	Biological change	TG_differ	at 8 weeks	0.014173	0.4169
	Eating behavioral change	Carb change	at 8 weeks	0.003	0.496
		Post_Carbs_CalR	at 8 weeks	0.019	0.407
rs1993709	Biological change	Insulin_differ	at 8 weeks	3.5e-05	0.647656
	Psychological change	KBDI_differ	at 24 weeks	0.017758	0.368492
		RSES_differ	at 24 weeks	0.016924	0.37105
		TAI_differ	at 24 weeks	0.024238	0.35147
rs2016520	Psychological change	KBDI_differ	at 8 weeks	0.014232	0.399757
		RSES_differ	at 8 weeks	0.043843	0.337902
		RSES_differ	at 24 weeks	0.011493	0.390945
		TAI_differ	at 8 weeks	0.032032	0.35315
		TAI_differ	at 24 weeks	0.024457	0.350965
rs2025804	Eating behavioral change	Healthy Food Diversity change	at 8 weeks	0.012	0.437
rs2069762	Eating behavioral change	Healthy Food Proportion_kcal_change	at 8 weeks	0.042	-0.357
	Psychological change	RSES_differ	at 24 weeks	0.021406	-0.358373
		TAI_differ	at 24 weeks	0.04184	-0.319331
rs2075650	Anthropometric change	BMI_change	at 8 weeks	0.001276	-0.503366
		FatM_change	at 8 weeks	0.001113	-0.508584
		FatM_change	at 24 weeks	0.038817	-0.323933
		Weight change	at 8 weeks	0.001015	-0.512067
	Biological change	Leptin_differ	at 8 weeks	0.010483	-0.43324
rs2229094	Biological change	HOMA_differ	at 8 weeks	0.020246	-0.34511
rs2229616	Biological change	HOMA_differ	at 8 weeks	0.024693	0.33454
	Psychological change	RSES_differ	at 8 weeks	0.004595	0.461646
rs239345	Eating behavioral change	Post_Buffet Food Intake_High Palatable Food_g	at 8 weeks	0.045	0.346
	Psychological change	TAI_differ 3	at 24 weeks	0.011917	-0.389131
rs2568958	Eating behavioral change	Healthy Food Diversity change	at 8 weeks	0.041	0.363
		Unhealthy Food Intake_kcal_change	at 8 weeks	0.023	-0.389
rs27647	Eating behavioral change	Post_Carbs_CalR	at 8 weeks	0.002	0.522
		Post_Fat_CalR	at 8 weeks	0.001	-0.533
		Post_Fat_kcal	at 8 weeks	0.01	-0.434
		Post_Saturatedfat	at 8 weeks	0.016	-0.411
		Post_Sodium	at 8 weeks	0.043	-0.349
rs2794520	Psychological change	RSES_differ	at 24 weeks	0.011259	0.391972
rs2808630	Biological change	Insulin_differ	at 8 weeks	0.037139	0.358863
	Psychological change	RSES_differ	at 24 weeks	0.034815	0.330501
rs3093059	Biological change	GGT_differ	at 8 weeks	0.041765	-0.351076
rs3093664	Biological change	GGT_differ	at 8 weeks	0.001941	-0.512539
rs328	Psychological change	KBDI_differ	at 8 weeks	0.028991	-0.359234
rs34872471	Eating behavioral change	Post_BI_LP_g	at 8 weeks	0.039	0.356
	Psychological change	BSQ_differ	at 24 weeks	0.040753	-0.320954
rs35610689	Eating behavioral change	Carb change	at 8 weeks	0.033	0.367
rs3813929	Eating behavioral change	Post_Protein_CalR	at 8 weeks	0.048	-0.346
		Post_Sugar	at 8 weeks	0.006	0.458
rs429358	Anthropometric change	BMI_change	at 8 weeks	0.015678	-0.389377
		FatM_change	at 8 weeks	0.018722	-0.379664
		Weight change	at 8 weeks	0.01036	-0.411034
	Biological change	Leptin_differ	at 8 weeks	0.019891	-0.397569
	Eating behavioral change	Fat change	at 8 weeks	0.045	0.346
		Unhealthy Food Intake_g_change	at 8 weeks	0.04	0.354
		Unhealthy Food Intake_kcal_change	at 8 weeks	0.049	0.34
		Unhealthy Food Proportion_kcal_change	at 8 weeks	0.032	0.369
rs4722167	Psychological change	KBDI_differ	at 8 weeks	0.00678	0.43744
		RSES_differ	at 8 weeks	0.020572	0.384555
		TAI_differ	at 8 weeks	0.041434	0.336927
rs4818	Biological change	Glucose_differ	at 8 weeks	0.041832	-0.350968
	Eating behavioral change	Post_Carbs_CalR	at 8 weeks	0.007	-0.461
		Post_Fat_CalR	at 8 weeks	0.031	0.377
rs5082	Anthropometric change	BMI_change	at 8 weeks	0.012311	0.402184
		BMI_change	at 24 weeks	0.004789	0.432055
		FatM_change	at 24 weeks	0.003548	0.445074
		Weight change	at 8 weeks	0.010123	0.412209
		Weight change	at 24 weeks	0.004135	0.438492
	Eating behavioral change	Healthy Food Proportion_g_Differ	at 8 weeks	0.036	-0.356
		Unhealthy Food Proportion_g_Differ	at 8 weeks	0.036	0.356
rs519113	Eating behavioral change	Buffet Intake_g_change	at 8 weeks	0.023	0.389
		Buffet Intake_kcal_change	at 8 weeks	0.023	0.389
		Fat change	at 8 weeks	0.026	0.381
		Unhealthy Food Diversity change	at 8 weeks	0.047	0.348
		Unhealthy Food Intake_kcal_change	at 8 weeks	0.015	0.415
rs5370	Biological change	Chole_differ	at 8 weeks	0.01138	-0.428868
	Eating behavioral change	Post_Carbs_kcal	at 8 weeks	0.05	0.339
rs5400	Anthropometric change	MuscleM_change	at 8 weeks	0.036176	0.340976
rs6265	Eating behavioral change	Sodium change	at 8 weeks	0.022	0.391
rs659366	Eating behavioral change	Post_Sugar	at 8 weeks	0.013	0.422
	Psychological change	BSQ_differ	at 24 weeks	0.045036	0.314749
rs671	Eating behavioral change	Buffet Intake_g_change	at 8 weeks	0	0.613
		Buffet Intake_kcal_change	at 8 weeks	0	0.613
		Carb change	at 8 weeks	0.001	0.532
		Fat change	at 8 weeks	0	0.574
		Protein change	at 8 weeks	0.001	0.53
		Saturatedfat change	at 8 weeks	0.001	0.533
		Unhealthy Food Diversity Differ	at 8 weeks	0.007	0.459
		Unhealthy Food Diversity change	at 8 weeks	0.002	0.528
		Unhealthy Food Intake_g_change	at 8 weeks	0.005	0.472
		Unhealthy Food Intake_kcal_change	at 8 weeks	0.002	0.503
		Unhealthy Food Proportion_kcal_change	at 8 weeks	0.024	0.387
rs711752	Biological change	AST_differ	at 8 weeks	0.028398	0.37603
	Eating behavioral change	Post_Protein_CalR	at 8 weeks	0.031	0.375
	Psychological change	KBDI_differ	at 8 weeks	0.013672	0.401907
rs713598	Eating behavioral change	Healthy Food Proportion_kcal_change	at 8 weeks	0.047	-0.348
		Post_Protein_CalR	at 8 weeks	0.036	-0.367
rs7310409	Eating behavioral change	Healthy Food Intake_g_Differ	at 8 weeks	0.05	0.339
	Psychological change	BSQ_differ	at 8 weeks	0.022709	-0.378811
		BSQ_differ	at 24 weeks	0.048456	-0.31013
rs737865	Anthropometric change	BMI_change	at 24 weeks	0.049763	0.308434
	Biological change	Glucose_differ	at 8 weeks	0.016747	-0.407518
		Insulin_differ	at 8 weeks	0.030649	0.05249
	Eating behavioral change	Healthy Food Diversity Differ	at 8 weeks	0.021	-0.399
		Post_Buffet Food Intake_High Palatable Food_kcal	at 8 weeks	0.031	0.371
		Post_Buffet Food Intake_Low Palatable Food_kcal	at 8 weeks	0.013	-0.42
		Post_Carbs_CalR	at 8 weeks	0.016	-0.416
		Post_Fat_CalR	at 8 weeks	0.009	0.449
rs7499892	Eating behavioral change	Post_Carbs_CalR	at 8 weeks	0.007	-0.462
rs762551	Eating behavioral change	Healthy Food Intake_kcal_change	at 8 weeks	0.018	-0.409
rs7673908	Anthropometric change	FatM_change	at 8 weeks	0.036456	-0.340496
	Eating behavioral change	Fat change	at 8 weeks	0.037	0.359
		Post_Buffet Food Intake_High Palatable Food_kcal	at 8 weeks	0.03	0.372
		Protein change	at 8 weeks	0.045	0.346
		Saturatedfat change	at 8 weeks	0.024	0.385
rs780094	Biological change	ALT_differ	at 8 weeks	0.048294	-0.341193
rs791595	Biological change	Chole_differ	at 8 weeks	0.031982	0.36853
		Glucose_differ	at 8 weeks	0.035104	0.362539
	Eating behavioral change	Post_Buffet Food Intake_Total_kcal	at 8 weeks	0.013	-0.422
		Post_Fat_CalR	at 8 weeks	0.005	-0.477
		Post_Protein_CalR	at 8 weeks	0.049	-0.345
		Post_Protein_kcal	at 8 weeks	0.008	-0.447
		Post_Saturatedfat	at 8 weeks	0.018	-0.402
rs8044769	Eating behavioral change	Post_Sugar	at 8 weeks	0.009	-0.441
		Unhealthy Food Diversity Differ	at 8 weeks	0.01	0.442
		Unhealthy Food Diversity change	at 8 weeks	0.037	0.365
		Unhealthy Food Intake_g_change	at 8 weeks	0.047	0.343
		Unhealthy Food Proportion_kcal_change	at 8 weeks	0.038	0.357
rs822393	Eating behavioral change	Healthy Food Intake_g_Differ	at 8 weeks	0.029	0.375
	Psychological change	BSQ_differ	at 24 weeks	0.004613	-0.43371
		RSES_differ	at 8 weeks	0.022342	-0.379764
		TAI_differ	at 8 weeks	0.034484	-0.348578
rs9308762	Biological change	AST_differ	at 8 weeks	0.047262	0.34268
	Eating behavioral change	Sugar change	at 8 weeks	0.004	-0.486
rs9930506	Eating behavioral change	Healthy Food Diversity Differ	at 8 weeks	0.002	0.52
		Healthy Food Diversity change	at 8 weeks	0.001	0.54
		Healthy Food Intake_g_Differ	at 8 weeks	0.025	0.384
		Healthy Food Intake_g_change	at 8 weeks	0.001	0.531
		Healthy Food Intake_kcal_change	at 8 weeks	0.015	0.42
		Healthy Food Proportion_g_Differ	at 8 weeks	0.044	0.343
		Healthy Food Proportion_kcal_Differ	at 8 weeks	0.011	0.432
		Unhealthy Food Diversity Differ	at 8 weeks	0.02	-0.402
		Unhealthy Food Intake_kcal_change	at 8 weeks	0.039	-0.355
		Unhealthy Food Proportion_g_Differ	at 8 weeks	0.044	-0.343
		Unhealthy Food Proportion_kcal_Differ	at 8 weeks	0.011	-0.432
rs9939224	Anthropometric change	BMI_change	at 24 weeks	0.028485	-0.342282
	Eating behavioral change	DEBQ_EM_Differ	at 24 weeks	0.007	-0.417
		DEBQ_EM_change	at 24 weeks	0.007	-0.417
		Healthy Food Diversity Differ	at 8 weeks	0.029	0.38
		Healthy Food Diversity change	at 8 weeks	0.007	0.467
		Healthy Food Intake_g_change	at 8 weeks	0.01	0.442
rs9939506	Eating behavioral change	Healthy Food Proportion_kcal_change	at 8 weeks	0.044	0.352
rs9939609	Eating behavioral change	Healthy Food Diversity Differ	at 8 weeks	0	0.586
		Healthy Food Diversity change	at 8 weeks	0	0.625
		Healthy Food Intake_g_change	at 8 weeks	0.002	0.521
		Healthy Food Intake_kcal_change	at 8 weeks	0.023	0.394
		Healthy Food Proportion_g_Differ	at 8 weeks	0.025	0.379
		Healthy Food Proportion_kcal_Differ	at 8 weeks	0.003	0.495
		Healthy Food Proportion_kcal_change	at 8 weeks	0.016	0.416
		Unhealthy Food Diversity Differ	at 8 weeks	0.011	-0.436
		Unhealthy Food Intake_g_Differ	at 8 weeks	0.027	-0.378
		Unhealthy Food Intake_kcal_change	at 8 weeks	0.009	-0.44
		Unhealthy Food Proportion_g_Differ	at 8 weeks	0.025	-0.379
		Unhealthy Food Proportion_kcal_Differ	at 8 weeks	0.003	-0.495
		Unhealthy Food Proportion_kcal_change	at 8 weeks	0.048	-0.342
rs9989419	Anthropometric change	MuscleM_change	at 24 weeks	0.001517	0.479412
	Eating behavioral change	Healthy Food Diversity change	at 8 weeks	0.044	0.359
	Psychological change	BSQ_differ	at 8 weeks	0.001599	-0.507062
		KBDI_differ	at 24 weeks	0.036939	0.326943
		RSES_differ	at 24 weeks	0.009641	0.399605
		TAI_differ	at 24 weeks	0.017708	0.368641
Differ = (Assessment period) - (baseline), Change = [(Assessment period) - (baseline)] / (Assessment period) * 100, kcal = Calories, BMI = Body Mass Index, FatM = Fat Mass, MuscleM = Muscle Mass, Carbs = Carbohydrates, CalR = Calorie Ratio, GGT = Gamma-glutamyl Transferase, ALT = Alanine Transaminase, AST = Aspartate aminotransferase, TG = Thyroglobulin, TAI = Trait Anxiety Index, RSES = Rosenber…
