# Supplementary material for: CETP and APOA2 polymorphisms are associated with weight loss and healthy eating behavior changes in response to digital lifestyle modifications
Source: Sci Rep. 2023 Dec 7;13:21615. doi: 10.1038/s41598-023-48823-w (PMC10703771; doi:10.1038/s41598-023-48823-w)
Supplement: Supplementary file 2 — Supplementary Table 2. [file 41598_2023_48823_MOESM2_ESM.xlsx]

## Sheet: Sheet1
Supplementary Table 2.		Association between additional SNPs and baseline phenotypes
SNP	Phenotype classification	Phenotype	P-value
rs1042714	Anthropometric	Pre_FatP	0.047
rs10778213	Anthropometric	Pre_FatP	0.02
		Pre_FatM	0.004
		Pre_Muscle	0.005
rs10937273	Anthropometric	Pre_Weight	0.006
		Pre_BMI	0.001
		Pre_FatP	0.011
	Biological	Pre_Leptin	0.007
rs1121980	Anthropometric	Pre_FatM	0.038
rs11642841	Anthropometric	Pre_Weight	0.043
		Pre_Weight	0.027
		Pre_BMI	0.007
		Pre_FatP	0.018
rs13113518	Anthropometric	Pre_FatM	0.006
	Psychological	Pre_BSQ	0.008
rs17782313	Anthropometric	Pre_Weight	0.003
		Pre_BMI	0.001
		Pre_FatP	0.014
	Biological	Pre_Leptin	0.018
	Psychological	Pre_KBDI	0.048
rs1799724	Anthropometric	Pre_Weight	0.014
		Pre_BMI	0.006
		Pre_FatP	0.006
		Pre_Muscle	0.007
	Biological	Pre_Leptin	0.01
	Psychological	Pre_BSQ	0.005
rs1800588	Anthropometric	Pre_Muscle	0.008
	Psychological	Pre_BSQ	0.036
		Pre_RSES	0.019
rs1815739	Anthropometric	Pre_BMI	0.048
		Pre_FatP	0.041
	Biological	Pre_Leptin	0.046
	Psychological	Pre_BSQ	0.003
rs1942880	Anthropometric	Pre_Weight	0.014
		Pre_BMI	0.009
		Pre_FatP	0.012
	Biological	Pre_Leptin	0.041
rs2025804	Anthropometric	Pre_Muscle	0.034
	Psychological	Pre_BSQ	0.007
rs2229094	Anthropometric	Pre_Muscle	0.014
	Psychological	Pre_BSQ	0.011
rs2568958	Anthropometric	Pre_Weight	0.023
		Pre_BMI	0.02
		Pre_FatP	0.02
rs3093664	Anthropometric	Pre_Weight	0.007
		Pre_BMI	0.01
rs328	Psychological	Pre_RSES	0.017
rs34872471	Psychological	Pre_BSQ	0.014
rs4818	Anthropometric	Pre_BMI	0.047
rs4961	Anthropometric	Pre_Weight	0.019
		Pre_BMI	0.03
rs737865	Psychological	Pre_KBDI	0.024
rs7481311	Psychological	Pre_TAI	0.028
rs7673908	Anthropometric	Pre_FatM	0.018
	Psychological	Pre_BSQ	0.037
rs780094	Psychological	Pre_KBDI	0.044
rs822393	Anthropometric	Pre_BMI	0.034
	Psychological	Pre_KBDI	0.035
		Pre_TAI	0.007
Pre = Baseline, BMI = Body Mass Index, FatP = Fat Percent, FatM = Fat Mass, MuscleM = Muscle Mass, TAI = Trait Anxiety Index, RSES = Rosenberg Self-Esteem Scale, BSQ = Body Shape Questionnaire, KBDI = Korean version of Beck Depression Inventory
