# Supplementary material for: CETP and APOA2 polymorphisms are associated with weight loss and healthy eating behavior changes in response to digital lifestyle modifications
Source: Sci Rep. 2023 Dec 7;13:21615. doi: 10.1038/s41598-023-48823-w (PMC10703771; doi:10.1038/s41598-023-48823-w)
Supplement: Supplementary file 3 — Supplementary Table 3. [file 41598_2023_48823_MOESM3_ESM.xlsx]

## Sheet: Sheet1
Supplementary Table 3.	List of 6 internal traits that affect obesity and genetic markers that can affect those traits
Trait	Candidate Genes	Representative SNPs	No. of Tested SNPs	References (PMIDs)
Appetite Control	LEPR	rs1751492	6	19060910; 20167575; 20032477; 35213538; 27195302
	MC4R	rs2229616	5	28448500; 20421936; 19151714; 28334899; 18239646
	LEP	rs7799039	3	23945395; 31575865; 28416193
	GHRL	rs27647	3	20010782; 21448464; 17357083
	NEGR1	rs1993709	3	23563609; 23563607; 28448500
	TMEM18	rs12463617	2	24861553; 31669095
	GLP1R	rs10305420	1	25991051
	NPY5R	rs6837793	1	17199131
Stress	DRD2	rs6277	1	22579533
	COMT	rs4633	2	15098000; 19852950
	BDNF	rs6265	2	19079260; 19209189
	HTR2C	rs3813929	1	20065966
Inflammation	TNF	rs1800629	3	21904873; 30578418; 35078996
	CRP	rs2794520	4	23049543; 17903293; 15897982; 21196492
	IL2	rs2069762	1	32432788
	IL6	rs4722167	1	29403010
Lipid Metabolism	FTO	rs9939609	6	24435973; 22589738; 23455637; 19478790; 18469204; 20650268
	CETP	rs1800775	7	33462484; 19435741; 21738485; 27286809; 19936222; 31636271; 31217584
	GCKR	rs780094	2	28334899; 19241058
	APOE	rs429358	1	20429872
	FADS1	rs174547	1	22451038
	PPARG	rs17819328	2	25673413; 30575882
	MTCH2	rs10838738	1	19079261
	APOA2	rs5082	1	17446329
	ADIPOQ	rs266729	3	18827209; 19037660; 18776141
Glucose Metabolism	INSIG2	rs7566605	2	20028541; 18682847
	FABP2	rs4834770	1	28240269
	GNPDA2	rs10938397	1	20061430
	TCF7L2	rs12772424	2	26934194; 25483131
	SH2B1	rs4788102	1	17228025
	IRS1	rs2943641	1	19734900
Energy Consumption	CLOCK	rs1801260	2	20065968; 25282103
	UCP2	rs659366	2	19387457; 19769793
	ADRB2	rs1042713	2	20523301; 17150099
	ADRB3	rs4994	1	22550477
